# Supplementary material for: The Sulfide-Responsive SqrR/BigR Homologous Regulator YgaV of Escherichia coli Controls Expression of Anaerobic Respiratory Genes and Antibiotic Tolerance
Source: Antioxidants (Basel). 2022 Nov 28;11(12):2359. doi: 10.3390/antiox11122359 (PMC9774250; doi:10.3390/antiox11122359)
Supplement: Supplementary file 1 [file antioxidants-11-02359-s001.zip]

Archive with 2 entries (2 files):
- Supplemental_Table&Figs.pdf
- Supp_Dateset1.xlsx
