# Supplementary material for: The Sulfide-Responsive SqrR/BigR Homologous Regulator YgaV of Escherichia coli Controls Expression of Anaerobic Respiratory Genes and Antibiotic Tolerance
Source: Antioxidants (Basel). 2022 Nov 28;11(12):2359. doi: 10.3390/antiox11122359 (PMC9774250; doi:10.3390/antiox11122359)
Supplement: Supplementary file 1 [file antioxidants-11-02359-s001.zip › Supp_Dateset1.xlsx]

## Sheet: Difference express genes
ID	WT normalized read count	ygaV normalized read count	p.value	FeatureName	Left End	Right End	ori	note	function	product
Upregulated 98 genes (p < 0.01)
BW25113_0306	438.322	1557.45	2.87934e-13	ykgE	317319	318038	+	putative dehydrogenase subunit	putative carrier; Energy metabolism, carbon: Electron transport	cysteine-rich LutA family protein; putative electron transport chain YkgEFG component
BW25113_0307	614.275	2583.89	2.58154e-18	ykgF	318049	319476	+		putative carrier; Energy metabolism, carbon: Electron transport	ferridoxin-like LutB family protein; putative electron transport chain YkgEFG component
BW25113_0308	199.9	829.23	1.14192e-12	ykgG	319469	320164	+	putative transporter	putative carrier; Energy metabolism, carbon: Electron transport	LutC family protein; putative electron transport chain YkgEFG component
BW25113_0620	225.928	421.349	0.00407804	citB	649318	649998	+	sequence similarity to Shigella regulator	regulator; Degradation of small molecules: Carbon compounds	response regulator in two-component regulatory system with CitA
BW25113_0621	398.758	1693.09	1.08302e-16	dcuC	650039	651424	-	transport of dicarboxylates	transport; Transport of small molecules: Carbohydrates, organic acids, alcohols	anaerobic C4-dicarboxylate transport
BW25113_0733	13434.9	20495.1	0.00282938	cydA	766914	768482	+	cytochrome d terminal oxidase, polypeptide subunit I	enzyme; Energy metabolism, carbon: Electron transport	cytochrome d terminal oxidase, subunit I
BW25113_0734	11462	16638.5	0.00854088	cydB	768498	769637	+	cytochrome d terminal oxidase polypeptide subunit II	enzyme; Energy metabolism, carbon: Electron transport	cytochrome d terminal oxidase, subunit II
BW25113_0756	2333.21	3577.62	0.0043211	galM	783253	784293	-		enzyme; Central intermediary metabolism: Pool, multipurpose conversions	aldose 1-epimerase; type-1 mutarotase
BW25113_0757	2380.06	4563.65	1.26103e-05	galK	784287	785435	-		enzyme; Degradation of small molecules: Carbon compounds	galactokinase
BW25113_0758	3828.29	6731	0.000108862	galT	785439	786485	-		enzyme; Degradation of small molecules: Carbon compounds	galactose-1-phosphate uridylyltransferase
BW25113_0823	256.122	858.089	4.2426e-10	ybiW	855630	858062	-		putative enzyme; Not classified	putative pyruvate formate lyase
BW25113_0824	51.0161	162.575	0.000481343	ybiY	858068	858967	-		putative enzyme; Not classified	putative pyruvate formate lyase activating enzyme
BW25113_0825	251.957	512.737	0.000618706	fsaA	859098	859760	+	fructose-6-phosphate aldolase		fructose-6-phosphate aldolase 1
BW25113_0894	1807.43	5181.24	3.27013e-12	dmsA	936415	938859	+	anaerobic dimethyl sulfoxide reductase subunit A	enzyme; Energy metabolism, carbon: Anaerobic respiration	dimethyl sulfoxide reductase, anaerobic, subunit A
BW25113_0895	378.977	1550.72	1.25442e-15	dmsB	938870	939487	+	anaerobic dimethyl sulfoxide reductase subunit B	enzyme; Energy metabolism, carbon: Anaerobic respiration	dimethyl sulfoxide reductase, anaerobic, subunit B
BW25113_0896	320.673	1773.9	5.62986e-22	dmsC	939489	940352	+	anaerobic dimethyl sulfoxide reductase subunit C	enzyme; Energy metabolism, carbon: Anaerobic respiration	dimethyl sulfoxide reductase, anaerobic, subunit C
BW25113_0903	36031.9	62871.4	7.54589e-05	pflB	946728	949010	-	formate acetyltransferase 1	enzyme; Energy metabolism, carbon: Anaerobic respiration	formate C-acetyltransferase 1, anaerobic; pyruvate formate-lyase 1
BW25113_0904	4726.8	7664.12	0.000839114	focA	949065	949922	-	probable formate transporter (formate channel 1)	putative transport; Degradation of small molecules: Carbon compounds	formate channel
BW25113_1223	2011.49	6441.44	1.01233e-14	narK	1273413	1274804	+	nitrite extrusion protein	transport; Transport of small molecules: Anions	nitrate/nitrite transporter
BW25113_1224	6598.78	26125.5	5.16308e-21	narG	1275320	1279063	+		enzyme; Energy metabolism, carbon: Anaerobic respiration	nitrate reductase 1, alpha subunit
BW25113_1225	849.574	8557.8	6.52036e-47	narH	1279060	1280598	+	nitrate reductase 1, beta subunit	enzyme; Energy metabolism, carbon: Anaerobic respiration	nitrate reductase 1, beta (Fe-S) subunit
BW25113_1226	299.85	3508.35	3.00148e-45	narJ	1280595	1281305	+	nitrate reductase 1, delta subunit, assembly function	enzyme; Energy metabolism, carbon: Anaerobic respiration	molybdenum-cofactor-assembly chaperone subunit (delta subunit) of nitrate reductase 1
BW25113_1227	139.513	1976.88	3.59778e-43	narI	1281305	1281982	+	nitrate reductase 1, cytochrome b(NR), gamma subunit	enzyme; Energy metabolism, carbon: Anaerobic respiration	nitrate reductase 1, gamma (cytochrome b(NR)) subunit
BW25113_1241	19312.2	29660.8	0.00232586	adhE	1290902	1293577	-	CoA-linked acetaldehyde dehydrogenase and iron-dependent alcohol dehydrogenase; pyruvate-formate-lyase deactivase	enzyme; Energy metabolism, carbon: Fermentation	fused acetaldehyde-CoA dehydrogenase/iron-dependent alcohol dehydrogenase/pyruvate-formate lyase deactivase
BW25113_1256	774.612	1212.1	0.00776308	ompW	1308277	1308915	+	putative outer membrane protein	putative membrane; Not classified	outer membrane protein W
BW25113_1474	1848.03	5557.38	3.08719e-13	fdnG	1541658	1544705	+	formate dehydrogenase-N, nitrate-inducible, alpha subunit	enzyme; Energy metabolism, carbon: Anaerobic respiration	formate dehydrogenase-N, alpha subunit, nitrate-inducible
BW25113_1475	503.914	1458.37	6.80272e-10	fdnH	1544718	1545602	+	formate dehydrogenase-N, nitrate-inducible, iron-sulfur beta subunit	enzyme; Energy metabolism, carbon: Anaerobic respiration	formate dehydrogenase-N, Fe-S (beta) subunit, nitrate-inducible
BW25113_1476	317.549	796.522	1.40336e-06	fdnI	1545595	1546248	+	formate dehydrogenase-N, nitrate-inducible, cytochrome B556(Fdn) gamma subunit	enzyme; Energy metabolism, carbon: Anaerobic respiration	formate dehydrogenase-N, cytochrome B556 (gamma) subunit, nitrate-inducible
BW25113_1588	175.953	354.972	0.00240263	ynfF	1654813	1657236	+		putative enzyme; Not classified	S- and N-oxide reductase, A subunit, periplasmic
BW25113_1851	2394.63	3786.37	0.00217017	edd	1927050	1928861	-		enzyme; Central intermediary metabolism: Entner-Douderoff	6-phosphogluconate dehydratase
BW25113_1905	752.748	1208.25	0.00500907	ftnA	1982197	1982694	+	cytoplasmic ferritin (an iron storage protein)	carrier; Transport of small molecules: Cations	ferritin iron storage protein (cytoplasmic)
BW25113_2091	5552.43	8489.5	0.00319039	gatD	2165314	2166354	-	galactitol-1-phosphate dehydrogenase	enzyme; Degradation of small molecules: Carbon compounds	galactitol-1-phosphate dehydrogenase, Zn-dependent and NAD(P)-binding
BW25113_2146	263.41	544.483	0.000386999	preT	2227512	2228750	+	putative oxidoreductase	enzyme; pyrimidine metabolism	dihydropyrimidine dehydrogenase, NADH-dependent, subunit N
BW25113_2201	295.685	662.807	3.99245e-05	ccmA	2290500	2291123	-	ATP binding protein of heme exporter A; ATP-binding component of ABC superfamily	transport; Protein, peptide secretion	heme exporter subunit
BW25113_2202	274.862	926.39	1.77718e-10	napC	2291136	2291738	-	cytochrome c-type protein	putative enzyme; Energy metabolism, carbon: Electron transport	quinol dehydrogenase, electron source for NapAB
BW25113_2203	83.2916	503.117	8.66609e-14	napB	2291748	2292197	-	cytochrome c-type protein	carrier; Energy metabolism, carbon: Electron transport	nitrate reductase, small, cytochrome C550 subunit, periplasmic
BW25113_2204	215.517	1042.79	3.38889e-16	napH	2292194	2293057	-	ferredoxin-type protein: electron transfer	carrier; Energy metabolism, carbon: Electron transport	ferredoxin-type protein essential for electron transfer from ubiquinol to periplasmic nitrate reductase (NapAB)
BW25113_2205	293.603	1413.15	5.66701e-18	napG	2293044	2293739	-	ferredoxin-type protein: electron transfer	carrier; Energy metabolism, carbon: Electron transport	ferredoxin-type protein essential for electron transfer from ubiquinol to periplasmic nitrate reductase (NapAB)
BW25113_2206	2037.52	6055.69	4.15173e-13	napA	2293746	2296232	-	probable nitrate reductase 3	putative enzyme; Energy metabolism, carbon: Anaerobic respiration	nitrate reductase, periplasmic, large subunit
BW25113_2207	168.665	447.322	1.27349e-05	napD	2296229	2296492	-			assembly protein for periplasmic nitrate reductase
BW25113_2208	434.157	748.423	0.00334309	napF	2296482	2296976	-	ferredoxin-type protein: electron transfer	carrier; Energy metabolism, carbon: Electron transport	ferredoxin-type protein, role in electron transfer to periplasmic nitrate reductase NapA
BW25113_2238	92.6619	200.093	0.00718578	yfaH	2343130	2343372	+	pseudogene
BW25113_2239	3498.25	7947.91	2.10122e-08	glpQ	2343414	2344490	-	glycerophosphodiester phosphodiesterase, periplasmic	enzyme; Central intermediary metabolism: Pool, multipurpose conversions	periplasmic glycerophosphodiester phosphodiesterase
BW25113_2240	6786.18	13076.2	4.83227e-06	glpT	2344495	2345853	-	sn-glycerol-3-phosphate permease	transport; Transport of small molecules: Carbohydrates, organic acids, alcohols	sn-glycerol-3-phosphate transporter
BW25113_2241	3696.06	7005.16	1.19357e-05	glpA	2346126	2347754	+	sn-glycerol-3-phosphate dehydrogenase (anaerobic), large subunit	enzyme; Energy metabolism, carbon: Anaerobic respiration	sn-glycerol-3-phosphate dehydrogenase (anaerobic), large subunit, FAD/NAD(P)-binding
BW25113_2242	1488.84	5358.25	5.79163e-17	glpB	2347744	2349003	+		enzyme; Energy metabolism, carbon: Anaerobic respiration	sn-glycerol-3-phosphate dehydrogenase (anaerobic), membrane anchor subunit
BW25113_2243	614.275	3342.89	3.96723e-25	glpC	2349000	2350190	+	sn-glycerol-3-phosphate dehydrogenase (anaerobic), K-small subunit	enzyme; Energy metabolism, carbon: Anaerobic respiration	anaerobic sn-glycerol-3-phosphate dehydrogenase, C subunit, 4Fe-4S iron-sulfur cluster
BW25113_2668	456.021	2497.31	8.37724e-24	ygaP	2790879	2791403	+			DUF2892 family inner membrane rhodanese
BW25113_2669	125.979	696.476	2.94169e-15	stpA	2791450	2791854	-	DNA-binding protein; H-NS-like protein; chaperone activity; RNA splicing?	regulator; Basic proteins - synthesis, modification	DNA binding protein, nucleoid-associated
BW25113_2703	456.021	751.309	0.00682806	srlE	2819751	2820710	+	PTS system, glucitol/sorbitol-specific IIB component and second of two IIC components	transport; Transport of small molecules: Carbohydrates, organic acids, alcohols	glucitol/sorbitol-specific enzyme IIB component of PTS
BW25113_2726	111.403	314.569	4.00947e-05	hypA	2844006	2844356	+	pleiotrophic effects on 3 hydrogenase isozymes	phenotype; Energy metabolism, carbon: Anaerobic respiration	protein involved in nickel insertion into hydrogenases 3
BW25113_2727	471.639	1352.55	1.4672e-09	hypB	2844360	2845232	+	guanine-nucleotide binding protein, functions as nickel donor for large subunit of hydrogenase 3	phenotype; Energy metabolism, carbon: Fermentation	GTP hydrolase involved in nickel liganding into hydrogenases
BW25113_2728	204.064	607.974	1.51455e-07	hypC	2845223	2845495	+	pleiotrophic effects on 3 hydrogenase isozymes	phenotype; Energy metabolism, carbon: Anaerobic respiration	hydrogenase maturation protein
BW25113_2729	534.107	1775.82	1.26341e-12	hypD	2845495	2846616	+	pleiotrophic effects on 3 hydrogenase isozymes	phenotype; Energy metabolism, carbon: Anaerobic respiration	hydrogenase maturation protein
BW25113_2730	370.648	1303.49	2.01403e-12	hypE	2846613	2847623	+	plays structural role in maturation of all 3 hydrogenases	factor; Energy metabolism, carbon: Anaerobic respiration	carbamoyl dehydratase, hydrogenases 1,2,3 maturation protein
BW25113_2731	431.034	787.864	0.00109029	fhlA	2847697	2849775	+	formate hydrogen-lyase transcriptional activator for fdhF, hyc and hyp operons	regulator; Energy metabolism, carbon: Fermentation	formate hydrogenlyase transcriptional activator
BW25113_2876	34.3578	112.552	0.0024341	yqeC	3007646	3008416	-			putative selenium-dependent hydroxylase accessory protein
BW25113_2903	3844.95	5737.27	0.00609048	gcvP	3039527	3042400	-	glycine decarboxylase, P protein of glycine cleavage system	enzyme; Central intermediary metabolism: Pool, multipurpose conversions	glycine decarboxylase, PLP-dependent, subunit (protein P) of glycine cleavage complex
BW25113_2904	1318.09	2054.8	0.00469943	gcvH	3042519	3042908	-	in glycine cleavage complex, carrier of aminomethyl moiety via covalently bound lipoyl cofactor	carrier; Central intermediary metabolism: Pool, multipurpose conversions	glycine cleavage complex lipoylprotein
BW25113_2957	1144.22	4144.22	1.40825e-16	ansB	3093041	3094087	-		enzyme; Degradation of small molecules: Amino acids	periplasmic L-asparaginase 2
BW25113_2993	793.352	1353.51	0.00133702	hybD	3134151	3134645	-	probable processing element for hydrogenase-2	putative enzyme; Energy metabolism, carbon: Anaerobic respiration	maturation protease for hydrogenase 2
BW25113_2994	1427.41	3473.72	7.37374e-09	hybC	3134645	3136348	-	probable large subunit, hydrogenase-2	putative enzyme; Energy metabolism, carbon: Anaerobic respiration	hydrogenase 2, large subunit
BW25113_2995	562.218	1786.4	6.73561e-12	hybB	3136345	3137523	-	probable cytochrome Ni/Fe component of hydrogenase-2	putative enzyme; Energy metabolism, carbon: Anaerobic respiration	putative hydrogenase 2 cytochrome b type component
BW25113_2996	638.222	2152.92	1.81534e-13	hybA	3137513	3138499	-	hydrogenase-2 small subunit	enzyme; Energy metabolism, carbon: Anaerobic respiration	hydrogenase 2 4Fe-4S ferredoxin-type component
BW25113_2997	1040.1	2579.08	9.28552e-09	hybO	3138502	3139620	-		putative enzyme; Not classified	hydrogenase 2, small subunit
BW25113_3113	68.7156	351.124	7.97793e-10	tdcF	3253080	3253469	-		putative enzyme; Not classified	putative reactive intermediate deaminase
BW25113_3114	216.558	2024.01	3.43985e-34	tdcE	3253483	3255777	-	probable formate acetyltransferase 3	putative enzyme; Energy metabolism, carbon: Anaerobic respiration	pyruvate formate-lyase 4/2-ketobutyrate formate-lyase
BW25113_3115	87.4562	1442.98	2.1655e-41	tdcD	3255811	3257019	-	propionate kinase/acetate kinase II, anaerobic	putative enzyme; Not classified	propionate kinase/acetate kinase C, anaerobic
BW25113_3116	172.83	2344.35	1.75199e-44	tdcC	3257045	3258376	-	anaerobically inducible L-threonine, L-serine permease	transport; Transport of small molecules: Amino acids, amines	L-threonine/L-serine transporter
BW25113_3117	95.7853	1786.4	2.02474e-47	tdcB	3258398	3259387	-	threonine dehydratase, catabolic	enzyme; Degradation of small molecules: Amino acids	L-threonine dehydratase, catabolic
BW25113_3118	179.077	336.694	0.00670053	tdcA	3259486	3260424	-	transcriptional activator of tdc operon	regulator; Degradation of small molecules: Amino acids	tdc operon transcriptional activator
BW25113_3158	295.685	575.266	0.000886799	yhbU	3294844	3295839	+	putative collagenase	orf; Not classified	U32 peptidase family protein
BW25113_3159	282.15	532.939	0.00177832	yhbV	3295848	3296726	+			U32 peptidase family protein
BW25113_3365	6167.74	14794.3	1.3269e-09	nirB	3487370	3489913	+	nitrite reductase (NAD(P)H) subunit	enzyme; Energy metabolism, carbon: Anaerobic respiration	nitrite reductase, large subunit, NAD(P)H-binding
BW25113_3366	603.864	1908.58	5.30463e-12	nirD	3489910	3490236	+	nitrite reductase (NAD(P)H) subunit	enzyme; Energy metabolism, carbon: Anaerobic respiration	nitrite reductase, NAD(P)H-binding, small subunit
BW25113_3367	830.834	3326.54	3.83405e-18	nirC	3490362	3491168	+	nitrite reductase activity	enzyme; Energy metabolism, carbon: Anaerobic respiration	nitrite transporter
BW25113_3368	2094.78	4588.66	1.72476e-07	cysG	3491187	3492560	+	uroporphyrinogen III methylase; sirohaeme biosynthesis	enzyme; Biosynthesis of cofactors, carriers: Heme, porphyrin	fused siroheme synthase 1,3-dimethyluroporphyriongen III dehydrogenase and siroheme ferrochelatase/uroporphyrinogen methyltransferase
BW25113_3369	37.4812	112.552	0.00434787	yhfL	3492807	3492974	+			small lipoprotein
BW25113_3480	233.216	417.501	0.00713039	nikE	3611136	3611942	+	ATP-binding protein of nickel transport system; ATP-binding component of ABC superfamily	transport; Transport of small molecules: Cations	nickel transporter subunit
BW25113_3547	532.025	1065.88	7.57159e-05	yhjX	3704159	3705367	-	putative resistance protein	putative transport; Drug/analog sensitivity	pyruvate-inducible inner membrane protein, putative transporter
BW25113_3708	389.388	689.742	0.00255783	tnaA	3882090	3883505	+	tryptophanase	enzyme; Degradation of small molecules: Amino acids	tryptophanase/L-cysteine desulfhydrase, PLP-dependent
BW25113_3942	4862.15	8892.58	2.9888e-05	katG	4123763	4125943	+	catalase; hydroperoxidase HPI(I)	enzyme; Detoxification	catalase-peroxidase HPI, heme b-containing
BW25113_4021	415.417	784.979	0.000600331	pepE	4219381	4220070	-	peptidase E, a dipeptidase where amino-terminal residue is aspartate	enzyme; Degradation of proteins, peptides, glyco	(alpha)-aspartyl dipeptidase
BW25113_4070	209.27	733.993	5.25161e-10	nrfA	4277692	4279128	+	periplasmic cytochrome c(552): plays a role in nitrite reduction	carrier; Energy metabolism, carbon: Electron transport	nitrite reductase, formate-dependent, cytochrome
BW25113_4071	65.5921	282.823	1.7708e-07	nrfB	4279173	4279739	+	formate-dependent nitrite reductase; a penta-haeme cytochrome c	enzyme; Energy metabolism, carbon: Anaerobic respiration	nitrite reductase, formate-dependent, penta-heme cytochrome c
BW25113_4072	48.9338	259.736	2.21071e-08	nrfC	4279736	4280407	+	formate-dependent nitrite reductase; Fe-S centers	enzyme; Energy metabolism, carbon: Anaerobic respiration	formate-dependent nitrite reductase, 4Fe4S subunit
BW25113_4073	68.7156	331.884	4.51382e-09	nrfD	4280404	4281360	+	formate-dependent nitrate reductase complex; transmembrane protein	enzyme; Energy metabolism, carbon: Anaerobic respiration	formate-dependent nitrite reductase, membrane subunit
BW25113_4074	59.3453	144.298	0.00773619	nrfE	4281440	4283098	+	formate-dependent nitrite reductase; possible assembly function	enzyme; Energy metabolism, carbon: Anaerobic respiration	heme lyase (NrfEFG) for insertion of heme into c552, subunit NrfE
BW25113_4122	330.043	572.38	0.00536873	fumB	4335497	4337143	-	fumarase B= fumarate hydratase Class I; anaerobic isozyme	enzyme; Energy metabolism, carbon: TCA cycle	anaerobic class I fumarate hydratase (fumarase B)
BW25113_4138	5813.75	8651.12	0.00570977	dcuA	4355289	4356590	-	anaerobic dicarboxylate transport	transport; Transport of small molecules: Carbohydrates, organic acids, alcohols	C4-dicarboxylate antiporter
BW25113_4151	792.311	1636.33	1.04574e-05	frdD	4368824	4369183	-	fumarate reductase, anaerobic, membrane anchor polypeptide	enzyme; Energy metabolism, carbon: Anaerobic respiration	fumarate reductase (anaerobic), membrane anchor subunit
BW25113_4152	1241.04	2723.38	4.71889e-07	frdC	4369194	4369589	-	fumarate reductase, anaerobic, membrane anchor polypeptide	enzyme; Energy metabolism, carbon: Anaerobic respiration	fumarate reductase (anaerobic), membrane anchor subunit
BW25113_4153	1824.09	3502.58	1.69095e-05	frdB	4369600	4370334	-	fumarate reductase, anaerobic, iron-sulfur protein subunit	enzyme; Energy metabolism, carbon: Anaerobic respiration	fumarate reductase (anaerobic), Fe-S subunit
BW25113_4154	5142.21	8703.06	0.00026686	frdA	4370327	4372135	-	fumarate reductase, anaerobic, flavoprotein subunit	enzyme; Energy metabolism, carbon: Anaerobic respiration	fumarate reductase (anaerobic) catalytic and NAD/flavoprotein subunit
BW25113_4379	511.202	1574.77	4.87634e-11	yjjW	4604497	4605360	-	putative activating enzyme	putative enzyme; Not classified	putative pyruvate formate lyase activating enzyme
BW25113_4380	1504.45	4132.68	3.97149e-11	yjjI	4605332	4606882	-		putative enzyme; Not classified	DUF3029 family protein, putative glycine radical enzyme
BW25113_4471	114.526	420.387	4.81829e-08	tdcG	3251644	3253008	-	L-serine dehydratase		L-serine dehydratase 3, anaerobic
BW25113_4498	744.419	1212.1	0.00385956	gatR	2163174	2165208	-	pseudogene, repressor for gat operon; interrupted by IS3; split galactitol utilization operon repressor, fragment 2; split galactitol utilization operon repressor, interrupted
Downregulated 44 genes (p<0.01)
BW25113_0553	1240	761.891	0.00374065	nmpC	569985	572281	-	DLP12 prophage; truncated outer membrane porin (pseudogene);IS, phage, Tn; Phage or Prophage Related; outer membrane porin protein; locus of qsr prophage
BW25113_0720	8546.76	4370.29	3.81811e-06	gltA	748641	749924	-		enzyme; Energy metabolism, carbon: TCA cycle	citrate synthase
BW25113_0721	8003.28	4172.12	7.40562e-06	sdhC	750633	751022	+	succinate dehydrogenase, cytochrome b556	enzyme; Energy metabolism, carbon: TCA cycle	succinate dehydrogenase, membrane subunit, binds cytochrome b556
BW25113_0722	6314.54	3006.2	4.64389e-07	sdhD	751016	751363	+	succinate dehydrogenase, hydrophobic subunit	enzyme; Energy metabolism, carbon: TCA cycle	succinate dehydrogenase, membrane subunit, binds cytochrome b556
BW25113_0723	23330	9887.27	1.9727e-09	sdhA	751363	753129	+		enzyme; Energy metabolism, carbon: TCA cycle	succinate dehydrogenase, flavoprotein subunit
BW25113_0724	9923.15	4211.56	3.93365e-09	sdhB	753145	753861	+	succinate dehydrogenase, iron sulfur protein	enzyme; Energy metabolism, carbon: TCA cycle	succinate dehydrogenase, FeS subunit
BW25113_0726	27065.6	16104.6	0.000239097	sucA	754162	756963	+	2-oxoglutarate dehydrogenase (decarboxylase component)	enzyme; Energy metabolism, carbon: TCA cycle	2-oxoglutarate decarboxylase, thiamine triphosphate-binding
BW25113_0727	19648.5	13522.6	0.00821942	sucB	756978	758195	+	2-oxoglutarate dehydrogenase (dihydrolipoyltranssuccinase E2 component)	enzyme; Energy metabolism, carbon: TCA cycle	dihydrolipoyltranssuccinase
BW25113_1014	5299.43	2194.28	3.68419e-09	putA	1070376	1074338	-	proline dehydrogenase, P5C dehydrogenase	enzyme; Degradation of small molecules: Amino acids	fused DNA-binding transcriptional regulator/proline dehydrogenase/pyrroline-5-carboxylate dehydrogenase
BW25113_1015	2890.22	1644.03	0.000229007	putP	1074761	1076269	+	major sodium/proline symporter	transport; Transport of small molecules: Cations	proline:sodium symporter
BW25113_1189	2799.64	1285.21	5.48584e-07	dadA	1233027	1234325	+	D-amino acid dehydrogenase subunit	enzyme; Degradation of small molecules: Amino acids	D-amino acid dehydrogenase
BW25113_1190	1719.97	784.017	1.6812e-06	dadX	1234335	1235405	+	alanine racemase 2, catabolic	enzyme; Degradation of small molecules: Amino acids	alanine racemase, catabolic, PLP-binding
BW25113_1415	3856.4	1233.26	1.84602e-13	aldA	1482489	1483928	+	aldehyde dehydrogenase, NAD-linked	enzyme; Energy metabolism, carbon: Fermentation	aldehyde dehydrogenase A, NAD-linked
BW25113_1422	1603.36	932.162	0.000853983	ydcI	1488405	1489328	-	putative transcriptional regulator LYSR-type	putative regulator; Not classified	putative DNA-binding transcriptional regulator
BW25113_1611	1195.23	755.157	0.0064591	fumC	1679442	1680845	-	fumarase C= fumarate hydratase Class II; isozyme	enzyme; Energy metabolism, carbon: TCA cycle	fumarate hydratase (fumarase C),aerobic Class II
BW25113_1612	4001.12	2056.72	9.55845e-06	fumA	1680988	1682634	-	fumarase A = fumarate hydratase Class I; aerobic isozyme	enzyme; Energy metabolism, carbon: TCA cycle	fumarate hydratase (fumarase A), aerobic Class I
BW25113_2148	2267.61	544.483	1.17726e-17	mglC	2230222	2231232	-	methyl-galactoside transport and galactose taxis; membrane component of ABC superfamily	transport; Transport of small molecules: Carbohydrates, organic acids, alcohols	methyl-galactoside transporter subunit
BW25113_2149	2169.75	623.365	4.35201e-14	mglA	2231248	2232768	-	ATP-binding component of methyl-galactoside transport and galactose taxis	transport; Transport of small molecules: Carbohydrates, organic acids, alcohols	fused methyl-galactoside transporter subunits of ABC superfamily: ATP-binding components
BW25113_2150	3516.99	1369.86	9.35765e-10	mglB	2232829	2233827	-	galactose-binding transport protein; receptor for galactose taxis; periplasmic-binding component of ABC superfamily	transport; Transport of small molecules: Carbohydrates, organic acids, alcohols	methyl-galactoside transporter subunit
BW25113_2210	4034.44	2441.51	0.000755909	mqo	2298587	2300233	-			malate dehydrogenase, FAD/NAD(P)-binding domain
BW25113_2463	6033.43	4100.94	0.00797267	maeB	2569457	2571736	-	putative multimodular enzyme	putative enzyme; Not classified	malic enzyme: putative oxidoreductase/putative phosphotransacetylase
BW25113_2537	330.043	169.309	0.00452562	hcaR	2661365	2662255	-	transcriptional activator of hca cluster; completely contained in another CDS	regulator; Degradation of small molecules: Carbon compounds	hca operon transcriptional regulator
BW25113_2677	1470.1	951.402	0.00770132	proV	2798174	2799376	+	ATP-binding component of transport system for glycine, betaine and proline	transport; Transport of small molecules: Amino acids, amines	glycine betaine transporter subunit
BW25113_2678	1373.27	891.759	0.00879389	proW	2799369	2800433	+	high-affinity transport system for glycine betaine and proline; membrane component of ABC superfamily	transport; Transport of small molecules: Amino acids, amines	glycine betaine transporter subunit
BW25113_2844	1159.84	594.506	0.000105975	yqeF	2977770	2978951	-	putative acyltransferase	enzyme; Not classified	short chain acyltransferase
BW25113_2980	671.538	335.732	0.000328986	glcC	3121631	3122395	+	transcriptional activator for glc operon	regulator; Degradation of small molecules: Carbon compounds	glycolate-inducible glc operon transcriptional repressor; autorepressor
BW25113_3236	5487.87	3734.42	0.0084166	mdh	3376689	3377627	-	malate dehydrogenase	enzyme; Energy metabolism, carbon: TCA cycle	malate dehydrogenase, NAD(P)-binding
BW25113_3528	11556.7	5455.41	1.98993e-07	dctA	3675521	3676807	-	uptake of C4-dicarboxylic acids	transport; Transport of small molecules: Carbohydrates, organic acids, alcohols	C4-dicarboxylic acid, orotate and citrate transporter
BW25113_3541	993.252	580.076	0.002132	dppD	3696225	3697208	-	putative ATP-binding component of dipeptide transport system	transport; Not classified	dipeptide/heme transporter
BW25113_3542	814.175	465.6	0.00218125	dppC	3697219	3698121	-	dipeptide transport system permease protein 2; membrane component of ABC superfamily	transport; Not classified	dipeptide/heme transporter
BW25113_3543	691.32	331.884	0.000138752	dppB	3698131	3699150	-	dipeptide transport system permease protein 1; membrane component of ABC superfamily	transport; Not classified	dipeptide/heme transporter
BW25113_3544	3994.87	2237.57	0.000108169	dppA	3699458	3701065	-	dipeptide transport protein; periplasmic-binding component of ABC superfamily	transport; Not classified	dipeptide transporter
BW25113_3603	2928.74	925.428	3.91401e-13	lldP	3770759	3772414	+		transport; Transport of small molecules: Carbohydrates, organic acids, alcohols	L-lactate permease
BW25113_3604	1234.8	414.615	7.48337e-10	lldR	3772414	3773190	+	transcriptional regulator	regulator; Energy metabolism, carbon: Aerobic respiration	dual role activator/repressor for lldPRD operon
BW25113_3605	1443.03	529.091	4.7376e-09	lldD	3773187	3774377	+	L-lactate dehydrogenase	enzyme; Energy metabolism, carbon: Aerobic respiration	L-lactate dehydrogenase, FMN-linked
BW25113_3668	1809.51	1068.76	0.00100163	uhpB	3841994	3843496	-	sensor histidine protein kinase phosphorylates UhpA	enzyme; Transport of small molecules: Carbohydrates, organic acids, alcohols	sensory histidine kinase in two-component regulatory sytem with UhpA
BW25113_3669	1743.92	957.174	0.000204738	uhpA	3843496	3844086	-	response regulator, positive activator of uhpT transcription (sensor, uhpB)	regulator; Transport of small molecules: Carbohydrates, organic acids, alcohols	response regulator in two-component regulatory system wtih UhpB
BW25113_3670	1068.21	567.57	0.000285911	ilvN	3844162	3844452	-	acetolactate synthase I, valine sensitive, small subunit	enzyme; Amino acid biosynthesis: Isoleucine, Valine	acetolactate synthase 1 small subunit
BW25113_3671	5200.52	2864.79	5.3752e-05	ilvB	3844456	3846144	-	acetolactate synthase I,valine-sensitive, large subunit	enzyme; Amino acid biosynthesis: Isoleucine, Valine	acetolactate synthase 2 large subunit
BW25113_3672	1167.12	721.488	0.00455142	ivbL	3846250	3846348	-		leader; Amino acid biosynthesis: Isoleucine, Valine	ilvB operon leader peptide
BW25113_3774	12475	5012.9	3.24905e-10	ilvC	3951330	3952805	+	ketol-acid reductoisomerase	enzyme; Amino acid biosynthesis: Isoleucine, Valine	ketol-acid reductoisomerase, NAD(P)-binding
BW25113_3846	732.966	352.086	0.000113663	fadB	4022142	4024331	-	4-enzyme protein: 3-hydroxyacyl-CoA dehydrogenase; 3-hydroxybutyryl-CoA epimerase; delta(3)-cis-delta(2)-trans-enoyl-CoA isomerase; enoyl-CoA hydratase	enzyme; Degradation of small molecules: Fatty acids	fused 3-hydroxybutyryl-CoA epimerase/delta(3)-cis-delta(2)-trans-enoyl-CoA isomerase/enoyl-CoA hydratase/3-hydroxyacyl-CoA dehydrogenase
BW25113_3962	7630.55	5174.51	0.00710864	sthA	4149318	4150718	-		putative enzyme; Not classified	pyridine nucleotide transhydrogenase, soluble
BW25113_4069	463.309	186.625	3.20628e-05	acs	4275341	4277299	-		enzyme; Fatty acid and phosphatidic acid biosynthesis	acetyl-CoA synthetase
